# Supplementary material for: Development and evaluation of a deep learning approach for modeling seasonality and trends in hand-foot-mouth disease incidence in mainland China
Source: Sci Rep. 2019 May 29;9:8046. doi: 10.1038/s41598-019-44469-9 (PMC6541597; doi:10.1038/s41598-019-44469-9)
Supplement: Supplementary file 2 — Table S12 [file 41598_2019_44469_MOESM2_ESM.xlsx]

## Sheet: Sheet1
Table S12. Future one hundred possible sample paths for the HFMD notified data in mainland China
Date	Possible sample paths
	1	2	3	4	5	6	7	8	9	10	11	12	13	14	15	16	17	18	19	20	21	22	23	24	25	26	27	28	29	30	31	32	33	34	35	36	37	38	39	40	41	42	43	44	45	46	47	48	49
2018-07-01	481980	422886	411073	410768	431327	423881	432438	402535	434482	413718	425614	419647	407980	427743	434154	412498	428640	427447	408906	389641	444412	411279	414491	439330	411013	303537	345686	423300	398985	430276	425818	427961	419733	419735	385760	421389	433346	414623	420647	412156	423396	419993	422044	412303	438889	455027	427939	418119	427495
2018-08-01	255223	238197	249988	231236	224862	218664	213965	204690	237879	237008	251678	250415	202197	234812	246334	240964	220530	253089	241053	211938	249480	225585	211150	247266	195206	168836	199436	244791	235855	232678	229664	242314	231117	218262	251344	236087	235954	215528	221428	220159	234510	228013	269915	264600	222156	223924	248730	225181	222606
2018-09-01	118882	98890.6	121498	104165	122427	105462	121356	104606	125270	121763	126364	127520	93155.2	117940	137369	116389	112639	109946	118365	117479	130738	96907.9	106801	124885	100310	186599	180938	125698	102059	130993	121455	135936	112519	116995	268367	105598	121930	110744	102598	121327	121654	111425	117607	115634	119565	111402	127016	112771	100933
2018-10-01	173660	164118	155158	158833	167566	150009	158253	149390	167187	156941	166766	163236	147188	161532	185932	151287	155728	169068	154857	163100	164989	149164	151247	161989	149769	254809	202435	155907	156309	159633	151776	165867	150745	156303	336592	151569	153122	158581	165497	165730	163414	156542	165507	168790	161596	155852	156648	159617	155644
2018-11-01	182697	178004	161300	205311	183259	180753	175724	180054	183889	170191	198503	191372	176874	199551	208072	177895	175257	188971	188176	196862	180146	165542	166721	211944	171630	186134	226433	178742	192043	176413	177290	198143	166687	184426	268692	172565	165924	189082	190475	187657	170441	185283	173248	196717	177385	196400	184291	183459	183682
2018-12-01	113236	107262	117705	115105	147153	113554	127098	122959	144873	120922	116704	109742	112291	126705	132911	107376	115910	111433	111234	134104	136887	105305	122575	133852	131167	111904	154790	116028	113550	127436	107977	137370	117811	147849	194036	109850	128499	114879	142450	109862	133805	129889	112842	135249	110214	139077	110418	104972	113528
2019-01-01	22568.7	18154.5	16975.3	15617.2	34844	13849.7	33799.8	12036.3	61639.4	29558.2	1682.24	15109.1	21585.8	25594.4	27285.2	3270.74	26493	19354.5	8941.47	46086.6	54027.8	10228.1	28270.5	16264.1	37907.9	51508	70683	24524.1	17996.4	11161.9	16929	23195.2	26720.7	53414.4	133792	11005.9	47750.9	19342.3	32107	13869.3	35867.3	21756.2	22263.9	26476.9	30640	38809.7	13774	8944.82	18810.4
2019-02-01	23895	29153.3	21580	25025.8	6568.25	10567.5	7367	17989.8	16886.8	5827.32	27851.3	14569.2	18224.1	7663.67	12341.4	10961.2	-15162.7	-7479.26	5840.98	11760.3	48833.9	2795.51	24434.6	-10871.5	-10380.3	26852	33422	6869.06	18622.8	-12051.9	-1819.65	29445.1	-8448.14	-12641.5	109033	-657.883	14115	12268.4	21720.5	-7208.77	5250.29	10595.6	16207.4	19272.2	-15438.9	14164.9	-14488.6	6615.84	13544.9
2019-03-01	89753.8	105332	137494	116428	159508	110074	170969	109950	164903	130251	98993.6	104682	119211	93497.2	89759.3	97563.8	127689	137998	139531	138121	129444	120132	142372	103626	132722	30597	72591	95158.6	115298	120644	79089.9	162636	125792	142595	113339	130864	115134	134597	116853	122427	118393	144880	110738	140507	151733	115530	158327	140003	140578
2019-04-01	176261	159105	186779	184173	227241	162194	235764	163620	219918	210795	135165	164426	182436	154536	153214	151900	203546	215090	171676	219974	187626	164174	213338	155665	208691	60720	156477	181586	128710	177561	136142	197961	209444	205115	144221	169545	189317	194506	185536	191623	184430	173999	157502	177039	255340	177418	229732	197935	192477
2019-05-01	135804	133779	161353	169306	194877	159851	199597	132476	185623	170867	139580	160077	149149	155029	163538	132201	168566	195556	158947	177103	164502	145892	156832	154269	158310	237971	202686	166277	109144	151045	121919	176942	154623	183331	342593	148729	155983	169440	175273	166628	144966	150993	159048	171380	227465	145802	194581	166270	166440
2019-06-01	322718	337496	343240	349903	353045	325055	357317	328144	347806	350517	321709	349212	338927	339470	350551	347696	354102	348302	330927	374830	345524	323679	337993	327513	330038	332312	247688	342992	317026	330864	327715	352970	339823	352156	438064	318385	331588	347613	351993	337943	331240	340908	335026	357146	351560	330108	384743	335510	332370
2019-07-01	421862	368516	361312	360074	376435	371482	387787	365656	385231	370227	369010	375053	375256	380014	397227	368996	376319	383888	353585	371149	381235	360564	365885	370834	371649	287994	258633	377904	342764	383104	365299	386806	366487	389196	394194	363497	375611	372565	382211	369569	372928	374296	361283	365127	386445	397876	380077	365350	382037
2019-08-01	318044	283436	280098	283094	274823	269330	270443	253933	282333	269966	302458	290106	249508	282366	304360	272229	277981	294062	275369	245812	299668	270963	260718	295529	249098	177587	171253	283071	273308	276171	276047	287716	271639	259030	289198	279970	284417	266075	271074	271309	278436	271392	301529	281408	279449	286520	272793	270767	270696
2019-09-01	140932	122416	141008	122938	127720	124108	124729	129158	140265	135363	149346	149896	107742	135918	166189	134469	123020	131368	142654	121734	161863	119043	112828	134889	103615	223114	189630	146789	123616	138232	145516	152069	134580	134243	332710	127368	147324	125228	114193	128332	139094	133274	150079	143781	134943	135605	145469	127888	126219
2019-10-01	182798	180211	173338	169001	180049	169100	179021	166639	181556	174061	178111	184144	166015	180083	202501	169221	163856	186710	170686	183176	189135	164384	158191	175038	165212	268857	236008	170775	168727	176487	168987	187342	166682	172858	379201	169211	166043	178844	164388	180901	180718	182241	177677	174566	173645	178237	171719	173996	172026
2019-11-01	202780	198070	176853	217842	200080	194294	198025	194544	199422	190181	205654	210163	194848	205497	219136	193704	190116	210374	203156	204861	199384	185723	180260	213563	186330	142394	239568	183777	205800	189857	191231	209481	180272	196575	252025	191443	180145	198240	202121	211040	188912	200762	189299	209225	193613	207766	200218	200064	199388
2019-12-01	121489	103370	116009	113737	151665	115036	126183	125137	140454	125423	99568.2	103171	116757	117641	112449	101127	124322	114489	117200	120304	139585	101225	121263	112874	127153	89010	107887	111490	106338	118273	106557	126033	124584	145748	198635	105165	126571	113016	131539	108149	131959	127761	106553	132028	117383	137310	125184	106443	112873
2020-01-01	34703.2	35390.5	36320.3	32339.3	51363.4	33355.1	39861.6	25053.4	63543.1	44530.4	8123.95	33566.3	43647.7	26521.9	37764.1	25126.4	35541.3	36381.6	22723.2	59026.8	70859.7	29288.9	45176.1	19911	47462.9	43614	45225	38711.4	31868.2	23119.1	29811.4	47031.9	43192.4	55274.2	153362	25621	59157.6	39740.1	42672.4	30880.1	48933.2	32596.9	43667	40520.2	44303.5	48130.4	25854.7	26975.2	33497.3
2020-02-01	13125.7	26390.4	19645.3	12055.6	2953.08	-16453.2	-5092.45	-22603	18374.5	-3544.82	-35292.7	11361	-16067.8	-16470.6	-4653.43	8553.29	-17745.6	-4677.86	-5419.74	10127.7	34503.2	-2257.64	18357.2	-16355.4	-10174.4	21791	22695	-5176.13	21725.6	-23520.3	-424.682	13395.7	-5867.49	-10408.7	131583	-3733.37	9484.57	7954	13252.1	-5421.64	-1515.92	1948.3	22023.8	24070	-7285.23	-201.933	-2153.74	6596.03	7740.84
2020-03-01	95546.9	104783	139601	125861	147572	107724	147061	98529	156102	127078	89010.4	113916	126659	86713.6	71705.5	106494	110997	132440	133468	111062	111733	126109	141748	92464.2	117603	36995	64955	106688	129196	126086	88736.1	153334	113746	121737	146406	126536	114490	117643	125543	121815	104749	147529	114949	134327	131080	112442	138543	146052	137609
2020-04-01	215790	195627	225082	235420	275532	185774	266793	186133	261251	247959	187795	205051	211924	187980	175708	185548	243215	254236	204843	238533	209775	196661	247633	196552	237578	120786	186049	213495	161680	200334	169458	220833	262135	234988	239709	202051	227475	232714	234182	227991	208977	203541	206490	201683	303526	215085	287488	243044	209264
2020-05-01	231529	212710	239257	252119	259424	221432	267475	209776	240365	236714	216580	252774	214905	231717	236738	218548	251703	258305	225193	260136	245643	210396	225528	229521	221967	383590	321935	231777	193526	217730	206865	239921	229230	254134	508085	211737	221926	235585	251305	235901	208146	231564	233327	234173	279134	220113	278904	233571	221476
2020-06-01	468247	468341	456436	460443	479726	467324	480528	459914	472518	479018	436087	459274	480135	469647	475704	459185	475841	461519	449423	503972	458050	454755	473238	433842	463012	422783	326521	472921	415116	469884	437773	485272	468461	483055	549117	448119	458869	474021	484865	457741	464542	461562	436764	489397	476029	461498	493466	459076	466671
2020-07-01	483893	425649	415075	416540	433105	427151	438125	407813	438232	419457	432069	425779	414263	432085	441889	416590	431390	434184	412150	396014	447629	415400	417190	441559	416738	312821	249220	425262	401414	433752	426671	433621	423051	425970	444681	424623	435019	420134	424668	417012	425754	425309	424241	413253	444067	457833	430454	420988	432245
2020-08-01	259988	236211	252452	231799	224804	220469	216531	209602	238949	238538	254663	252041	202705	236002	250682	238686	223210	256286	243175	213240	255757	226204	209784	248071	194616	172977	135419	247569	236478	233483	230596	243259	232221	221787	305591	237605	239607	217179	219901	221907	235878	230529	273614	264123	225549	225722	247118	225752	226407
2020-09-01	121929	99468.9	124901	105415	120858	108607	120546	108691	125962	123245	129067	132494	94871.6	120572	142766	117370	111766	111271	121676	118130	137271	98676.9	105960	124753	98426.1	194641	145237	129466	105248	130902	124564	139285	114431	119647	326910	109028	126052	112251	101636	120807	123895	114102	121700	120233	121046	115151	126017	113205	105886
2020-10-01	176704	170388	161898	162290	170112	156134	164280	155050	171820	161734	169818	169151	152632	166205	192116	155721	158245	173336	159927	169235	173021	154554	154427	163847	153253	260725	157261	159939	160867	163837	157274	171051	154970	160905	392422	157250	158452	163968	166821	170388	168978	163910	169959	173772	166265	163116	159875	165201	161568
2020-11-01	192184	188313	170003	214093	190618	190638	186625	189013	192962	180229	206526	200789	186685	207275	216101	188885	184095	199904	197374	204454	189729	175152	175669	218697	179604	189117	126055	184827	202295	185404	186753	205312	174509	193322	320356	182269	175000	198494	198664	200411	180363	195194	182648	204892	188060	206998	194612	194460	192717
2020-12-01	121343	112001	124474	120799	153620	119788	134381	128663	150617	128981	121669	116085	119657	130983	137592	112953	122821	120234	118736	138623	144143	112685	127546	138113	137166	115475	90127	120975	117981	132958	113847	141099	124584	154301	247098	115735	136368	122353	148064	118025	140605	137282	119783	139760	119207	145355	120011	113514	119705
[truncated: 51 more columns]
